# Supplementary material for: UV damage induces production of mitochondrial DNA fragments with specific length profiles
Source: Genetics. 2024 May 9;227(3):iyae070. doi: 10.1093/genetics/iyae070 (PMC11228841; doi:10.1093/genetics/iyae070)
Supplement: iyae070_Supplementary_Data [file iyae070_supplementary_data.zip]

Archive with 2 entries (2 files):
- Supplemental_Figures_GENETICS-2024-307036.pdf
- Supplemental_Tables_GENETICS-2024-307036.pdf
